# Supplementary material for: Disulfiram/Copper Combined with Irradiation Induces Immunogenic Cell Death in Melanoma
Source: Int J Mol Sci. 2026 Jan 19;27(2):980. doi: 10.3390/ijms27020980 (PMC12842420; doi:10.3390/ijms27020980)
Supplement: Supplementary file 1 [file ijms-27-00980-s001.zip]

Archive with 1 entries (1 files):
- ijms-4033157-supplementary.pdf
